# Supplementary material for: Cardiolipin Induces CXCL9/CXCL10 Expression in Tumor-Infiltrating Lymphocytes
Source: Cells. 2026 Apr 28;15(9):798. doi: 10.3390/cells15090798 (PMC13162724; doi:10.3390/cells15090798)
Supplement: Supplementary file 1 [file cells-15-00798-s001.zip]

Archive with 1 entries (1 files):
- cells-4106197-supplementary.pdf
